# Supplementary material for: MiRSEA: Discovering the pathways regulated by dysfunctional MicroRNAs
Source: Oncotarget. 2016 Jul 26;7(34):55012–25. doi: 10.18632/oncotarget.10839 (PMC5342398; doi:10.18632/oncotarget.10839)
Supplement: Supplementary file 2 [file oncotarget-07-55012-s002.xls]

## Sheet: summaryResult1
Table S1. Full list of ranked KEGG pathways identified by MiRSEA in the human hepatocellular carcinoma (HCC) dataset
Pathway	Size	Source	miRES	NmiRES	Nom p-val	FDR q-val	Character
KEGG_SPHINGOLIPID_METABOLISM	10	http://www.broadinstitute.org/gsea/msigdb/cards/KEGG_SPHINGOLIPID_METABOLISM	0.8423	2.1663	0	0	Down-regulated
KEGG_CALCIUM_SIGNALING_PATHWAY	45	http://www.broadinstitute.org/gsea/msigdb/cards/KEGG_CALCIUM_SIGNALING_PATHWAY	0.56187	2.0262	0	0	Down-regulated
KEGG_CELL_ADHESION_MOLECULES_CAMS	32	http://www.broadinstitute.org/gsea/msigdb/cards/KEGG_CELL_ADHESION_MOLECULES_CAMS	0.59081	2.0113	0	0	Down-regulated
KEGG_GLYCEROLIPID_METABOLISM	13	http://www.broadinstitute.org/gsea/msigdb/cards/KEGG_GLYCEROLIPID_METABOLISM	0.7042	1.9365	0	0	Down-regulated
KEGG_NON_HOMOLOGOUS_END_JOINING	12	http://www.broadinstitute.org/gsea/msigdb/cards/KEGG_NON_HOMOLOGOUS_END_JOINING	0.71824	1.9178	0	0	Down-regulated
KEGG_DRUG_METABOLISM_OTHER_ENZYMES	11	http://www.broadinstitute.org/gsea/msigdb/cards/KEGG_DRUG_METABOLISM_OTHER_ENZYMES	0.72257	1.9025	0	0	Down-regulated
KEGG_PRION_DISEASES	27	http://www.broadinstitute.org/gsea/msigdb/cards/KEGG_PRION_DISEASES	0.58395	1.9008	0	0	Down-regulated
KEGG_CYSTEINE_AND_METHIONINE_METABOLISM	25	http://www.broadinstitute.org/gsea/msigdb/cards/KEGG_CYSTEINE_AND_METHIONINE_METABOLISM	0.5825	1.8871	0	0	Down-regulated
KEGG_FOCAL_ADHESION	124	http://www.broadinstitute.org/gsea/msigdb/cards/KEGG_FOCAL_ADHESION	0.44806	1.8277	0	0	Down-regulated
KEGG_ADHERENS_JUNCTION	78	http://www.broadinstitute.org/gsea/msigdb/cards/KEGG_ADHERENS_JUNCTION	0.46182	1.8257	0	0	Down-regulated
KEGG_PYRUVATE_METABOLISM	17	http://www.broadinstitute.org/gsea/msigdb/cards/KEGG_PYRUVATE_METABOLISM	0.61898	1.7828	0	0	Down-regulated
KEGG_MAPK_SIGNALING_PATHWAY	106	http://www.broadinstitute.org/gsea/msigdb/cards/KEGG_MAPK_SIGNALING_PATHWAY	0.43764	1.7522	0	0	Down-regulated
KEGG_BLADDER_CANCER	100	http://www.broadinstitute.org/gsea/msigdb/cards/KEGG_BLADDER_CANCER	0.42481	1.7133	0	0	Down-regulated
KEGG_PATHWAYS_IN_CANCER	177	http://www.broadinstitute.org/gsea/msigdb/cards/KEGG_PATHWAYS_IN_CANCER	0.39881	1.6424	0	0	Down-regulated
KEGG_RIBOSOME	37	http://www.broadinstitute.org/gsea/msigdb/cards/KEGG_RIBOSOME	-0.42728	-1.9109	0	0	Up-regulated
KEGG_CHEMOKINE_SIGNALING_PATHWAY	77	http://www.broadinstitute.org/gsea/msigdb/cards/KEGG_CHEMOKINE_SIGNALING_PATHWAY	-0.36053	-1.904	0	0	Up-regulated
KEGG_HUNTINGTONS_DISEASE	59	http://www.broadinstitute.org/gsea/msigdb/cards/KEGG_HUNTINGTONS_DISEASE	-0.37949	-1.8344	0	0	Up-regulated
KEGG_TIGHT_JUNCTION	76	http://www.broadinstitute.org/gsea/msigdb/cards/KEGG_TIGHT_JUNCTION	-0.32776	-1.689	0	0	Up-regulated
KEGG_MELANOGENESIS	49	http://www.broadinstitute.org/gsea/msigdb/cards/KEGG_MELANOGENESIS	-0.34492	-1.6527	0	0	Up-regulated
KEGG_PHOSPHATIDYLINOSITOL_SIGNALING_SYSTEM	37	http://www.broadinstitute.org/gsea/msigdb/cards/KEGG_PHOSPHATIDYLINOSITOL_SIGNALING_SYSTEM	-0.3553	-1.6061	0	0	Up-regulated
KEGG_STARCH_AND_SUCROSE_METABOLISM	17	http://www.broadinstitute.org/gsea/msigdb/cards/KEGG_STARCH_AND_SUCROSE_METABOLISM	0.61033	1.7898	0.001	0.005143	Down-regulated
KEGG_TYPE_II_DIABETES_MELLITUS	37	http://www.broadinstitute.org/gsea/msigdb/cards/KEGG_TYPE_II_DIABETES_MELLITUS	0.50741	1.7593	0.001	0.005143	Down-regulated
KEGG_GLIOMA	103	http://www.broadinstitute.org/gsea/msigdb/cards/KEGG_GLIOMA	0.42483	1.7083	0.001	0.005143	Down-regulated
KEGG_ENDOMETRIAL_CANCER	90	http://www.broadinstitute.org/gsea/msigdb/cards/KEGG_ENDOMETRIAL_CANCER	0.4181	1.6557	0.001	0.005143	Down-regulated
KEGG_P53_SIGNALING_PATHWAY	102	http://www.broadinstitute.org/gsea/msigdb/cards/KEGG_P53_SIGNALING_PATHWAY	0.39821	1.6017	0.001	0.005143	Down-regulated
KEGG_PROSTATE_CANCER	133	http://www.broadinstitute.org/gsea/msigdb/cards/KEGG_PROSTATE_CANCER	0.37927	1.5703	0.001	0.005143	Down-regulated
KEGG_LEISHMANIA_INFECTION	36	http://www.broadinstitute.org/gsea/msigdb/cards/KEGG_LEISHMANIA_INFECTION	-0.38932	-1.7108	0.001	0.005143	Up-regulated
KEGG_RENAL_CELL_CARCINOMA	78	http://www.broadinstitute.org/gsea/msigdb/cards/KEGG_RENAL_CELL_CARCINOMA	-0.32788	-1.6944	0.001	0.005143	Up-regulated
KEGG_VIRAL_MYOCARDITIS	56	http://www.broadinstitute.org/gsea/msigdb/cards/KEGG_VIRAL_MYOCARDITIS	0.47842	1.7769	0.002	0.008727	Down-regulated
KEGG_COLORECTAL_CANCER	96	http://www.broadinstitute.org/gsea/msigdb/cards/KEGG_COLORECTAL_CANCER	0.3955	1.5605	0.002	0.008727	Down-regulated
KEGG_ANTIGEN_PROCESSING_AND_PRESENTATION	31	http://www.broadinstitute.org/gsea/msigdb/cards/KEGG_ANTIGEN_PROCESSING_AND_PRESENTATION	-0.41157	-1.797	0.002	0.008727	Up-regulated
KEGG_FRUCTOSE_AND_MANNOSE_METABOLISM	21	http://www.broadinstitute.org/gsea/msigdb/cards/KEGG_FRUCTOSE_AND_MANNOSE_METABOLISM	-0.44735	-1.7256	0.002	0.008727	Up-regulated
KEGG_PENTOSE_PHOSPHATE_PATHWAY	22	http://www.broadinstitute.org/gsea/msigdb/cards/KEGG_PENTOSE_PHOSPHATE_PATHWAY	-0.42123	-1.64	0.002	0.008727	Up-regulated
KEGG_DORSO_VENTRAL_AXIS_FORMATION	33	http://www.broadinstitute.org/gsea/msigdb/cards/KEGG_DORSO_VENTRAL_AXIS_FORMATION	0.50771	1.7349	0.003	0.01108	Down-regulated
KEGG_REGULATION_OF_ACTIN_CYTOSKELETON	81	http://www.broadinstitute.org/gsea/msigdb/cards/KEGG_REGULATION_OF_ACTIN_CYTOSKELETON	0.42857	1.6852	0.003	0.01108	Down-regulated
KEGG_INSULIN_SIGNALING_PATHWAY	74	http://www.broadinstitute.org/gsea/msigdb/cards/KEGG_INSULIN_SIGNALING_PATHWAY	0.42928	1.6782	0.003	0.01108	Down-regulated
KEGG_ERBB_SIGNALING_PATHWAY	92	http://www.broadinstitute.org/gsea/msigdb/cards/KEGG_ERBB_SIGNALING_PATHWAY	0.41745	1.667	0.003	0.01108	Down-regulated
KEGG_TGF_BETA_SIGNALING_PATHWAY	62	http://www.broadinstitute.org/gsea/msigdb/cards/KEGG_TGF_BETA_SIGNALING_PATHWAY	0.42489	1.6156	0.003	0.01108	Down-regulated
KEGG_SMALL_CELL_LUNG_CANCER	104	http://www.broadinstitute.org/gsea/msigdb/cards/KEGG_SMALL_CELL_LUNG_CANCER	0.38416	1.5419	0.003	0.01108	Down-regulated
KEGG_PPAR_SIGNALING_PATHWAY	26	http://www.broadinstitute.org/gsea/msigdb/cards/KEGG_PPAR_SIGNALING_PATHWAY	0.53877	1.7375	0.004	0.0134	Down-regulated
KEGG_NON_SMALL_CELL_LUNG_CANCER	88	http://www.broadinstitute.org/gsea/msigdb/cards/KEGG_NON_SMALL_CELL_LUNG_CANCER	0.41007	1.603	0.004	0.0134	Down-regulated
KEGG_NUCLEOTIDE_EXCISION_REPAIR	16	http://www.broadinstitute.org/gsea/msigdb/cards/KEGG_NUCLEOTIDE_EXCISION_REPAIR	-0.48415	-1.7489	0.004	0.0134	Up-regulated
KEGG_NEUROACTIVE_LIGAND_RECEPTOR_INTERACTION	20	http://www.broadinstitute.org/gsea/msigdb/cards/KEGG_NEUROACTIVE_LIGAND_RECEPTOR_INTERACTION	-0.42102	-1.6126	0.004	0.0134	Up-regulated
KEGG_ECM_RECEPTOR_INTERACTION	34	http://www.broadinstitute.org/gsea/msigdb/cards/KEGG_ECM_RECEPTOR_INTERACTION	0.47304	1.6144	0.005	0.016	Down-regulated
KEGG_RIG_I_LIKE_RECEPTOR_SIGNALING_PATHWAY	23	http://www.broadinstitute.org/gsea/msigdb/cards/KEGG_RIG_I_LIKE_RECEPTOR_SIGNALING_PATHWAY	-0.3944	-1.563	0.005	0.016	Up-regulated
KEGG_VIBRIO_CHOLERAE_INFECTION	26	http://www.broadinstitute.org/gsea/msigdb/cards/KEGG_VIBRIO_CHOLERAE_INFECTION	0.52848	1.7155	0.006	0.01763	Down-regulated
KEGG_PATHOGENIC_ESCHERICHIA_COLI_INFECTION	49	http://www.broadinstitute.org/gsea/msigdb/cards/KEGG_PATHOGENIC_ESCHERICHIA_COLI_INFECTION	0.45818	1.6728	0.006	0.01763	Down-regulated
KEGG_CYTOSOLIC_DNA_SENSING_PATHWAY	19	http://www.broadinstitute.org/gsea/msigdb/cards/KEGG_CYTOSOLIC_DNA_SENSING_PATHWAY	-0.41656	-1.6101	0.006	0.01763	Up-regulated
KEGG_INOSITOL_PHOSPHATE_METABOLISM	33	http://www.broadinstitute.org/gsea/msigdb/cards/KEGG_INOSITOL_PHOSPHATE_METABOLISM	-0.36497	-1.5856	0.006	0.01763	Up-regulated
KEGG_PRIMARY_IMMUNODEFICIENCY	10	http://www.broadinstitute.org/gsea/msigdb/cards/KEGG_PRIMARY_IMMUNODEFICIENCY	0.70497	1.8156	0.007	0.01938	Down-regulated
KEGG_INTESTINAL_IMMUNE_NETWORK_FOR_IGA_PRODUCTION	13	http://www.broadinstitute.org/gsea/msigdb/cards/KEGG_INTESTINAL_IMMUNE_NETWORK_FOR_IGA_PRODUCTION	0.64516	1.7344	0.007	0.01938	Down-regulated
KEGG_PROGESTERONE_MEDIATED_OOCYTE_MATURATION	68	http://www.broadinstitute.org/gsea/msigdb/cards/KEGG_PROGESTERONE_MEDIATED_OOCYTE_MATURATION	0.42372	1.6191	0.007	0.01938	Down-regulated
KEGG_CELL_CYCLE	120	http://www.broadinstitute.org/gsea/msigdb/cards/KEGG_CELL_CYCLE	0.36661	1.5015	0.008	0.02133	Down-regulated
KEGG_MELANOMA	109	http://www.broadinstitute.org/gsea/msigdb/cards/KEGG_MELANOMA	0.3693	1.4823	0.008	0.02133	Down-regulated
KEGG_OLFACTORY_TRANSDUCTION	10	http://www.broadinstitute.org/gsea/msigdb/cards/KEGG_OLFACTORY_TRANSDUCTION	-0.52004	-1.5595	0.01	0.02618	Up-regulated
KEGG_ARACHIDONIC_ACID_METABOLISM	12	http://www.broadinstitute.org/gsea/msigdb/cards/KEGG_ARACHIDONIC_ACID_METABOLISM	0.582	1.5582	0.011	0.02829	Down-regulated
KEGG_BASE_EXCISION_REPAIR	18	http://www.broadinstitute.org/gsea/msigdb/cards/KEGG_BASE_EXCISION_REPAIR	0.53432	1.6025	0.013	0.03284	Down-regulated
KEGG_FC_GAMMA_R_MEDIATED_PHAGOCYTOSIS	53	http://www.broadinstitute.org/gsea/msigdb/cards/KEGG_FC_GAMMA_R_MEDIATED_PHAGOCYTOSIS	0.42567	1.5684	0.014	0.03417	Down-regulated
KEGG_CYTOKINE_CYTOKINE_RECEPTOR_INTERACTION	69	http://www.broadinstitute.org/gsea/msigdb/cards/KEGG_CYTOKINE_CYTOKINE_RECEPTOR_INTERACTION	0.39242	1.5031	0.014	0.03417	Down-regulated
KEGG_PROPANOATE_METABOLISM	14	http://www.broadinstitute.org/gsea/msigdb/cards/KEGG_PROPANOATE_METABOLISM	0.57671	1.6293	0.017	0.036	Down-regulated
KEGG_ONE_CARBON_POOL_BY_FOLATE	13	http://www.broadinstitute.org/gsea/msigdb/cards/KEGG_ONE_CARBON_POOL_BY_FOLATE	0.58488	1.611	0.017	0.036	Down-regulated
KEGG_PYRIMIDINE_METABOLISM	31	http://www.broadinstitute.org/gsea/msigdb/cards/KEGG_PYRIMIDINE_METABOLISM	0.47236	1.5909	0.016	0.036	Down-regulated
KEGG_SELENOAMINO_ACID_METABOLISM	13	http://www.broadinstitute.org/gsea/msigdb/cards/KEGG_SELENOAMINO_ACID_METABOLISM	0.58032	1.5866	0.017	0.036	Down-regulated
KEGG_GLYCINE_SERINE_AND_THREONINE_METABOLISM	10	http://www.broadinstitute.org/gsea/msigdb/cards/KEGG_GLYCINE_SERINE_AND_THREONINE_METABOLISM	0.62075	1.5812	0.017	0.036	Down-regulated
KEGG_HYPERTROPHIC_CARDIOMYOPATHY_HCM	31	http://www.broadinstitute.org/gsea/msigdb/cards/KEGG_HYPERTROPHIC_CARDIOMYOPATHY_HCM	0.4725	1.5668	0.016	0.036	Down-regulated
KEGG_TOLL_LIKE_RECEPTOR_SIGNALING_PATHWAY	52	http://www.broadinstitute.org/gsea/msigdb/cards/KEGG_TOLL_LIKE_RECEPTOR_SIGNALING_PATHWAY	0.40944	1.5152	0.017	0.036	Down-regulated
KEGG_BASAL_TRANSCRIPTION_FACTORS	19	http://www.broadinstitute.org/gsea/msigdb/cards/KEGG_BASAL_TRANSCRIPTION_FACTORS	-0.38016	-1.4276	0.016	0.036	Up-regulated
KEGG_VASOPRESSIN_REGULATED_WATER_REABSORPTION	18	http://www.broadinstitute.org/gsea/msigdb/cards/KEGG_VASOPRESSIN_REGULATED_WATER_REABSORPTION	-0.38571	-1.4094	0.016	0.036	Up-regulated
KEGG_AUTOIMMUNE_THYROID_DISEASE	12	http://www.broadinstitute.org/gsea/msigdb/cards/KEGG_AUTOIMMUNE_THYROID_DISEASE	0.58564	1.5582	0.018	0.03651	Down-regulated
KEGG_ARGININE_AND_PROLINE_METABOLISM	19	http://www.broadinstitute.org/gsea/msigdb/cards/KEGG_ARGININE_AND_PROLINE_METABOLISM	0.51361	1.5261	0.018	0.03651	Down-regulated
KEGG_BASAL_CELL_CARCINOMA	33	http://www.broadinstitute.org/gsea/msigdb/cards/KEGG_BASAL_CELL_CARCINOMA	0.44907	1.5107	0.018	0.03651	Down-regulated
KEGG_EPITHELIAL_CELL_SIGNALING_IN_HELICOBACTER_PYLORI_INFECTION	51	http://www.broadinstitute.org/gsea/msigdb/cards/KEGG_EPITHELIAL_CELL_SIGNALING_IN_HELICOBACTER_PYLORI_INFECTION	0.41053	1.5238	0.019	0.03697	Down-regulated
KEGG_TRYPTOPHAN_METABOLISM	10	http://www.broadinstitute.org/gsea/msigdb/cards/KEGG_TRYPTOPHAN_METABOLISM	0.5876	1.5051	0.019	0.03697	Down-regulated
KEGG_WNT_SIGNALING_PATHWAY	88	http://www.broadinstitute.org/gsea/msigdb/cards/KEGG_WNT_SIGNALING_PATHWAY	0.36115	1.4198	0.019	0.03697	Down-regulated
KEGG_APOPTOSIS	68	http://www.broadinstitute.org/gsea/msigdb/cards/KEGG_APOPTOSIS	0.39015	1.4803	0.02	0.03789	Down-regulated
KEGG_PEROXISOME	16	http://www.broadinstitute.org/gsea/msigdb/cards/KEGG_PEROXISOME	-0.40136	-1.4321	0.02	0.03789	Up-regulated
KEGG_VALINE_LEUCINE_AND_ISOLEUCINE_DEGRADATION	10	http://www.broadinstitute.org/gsea/msigdb/cards/KEGG_VALINE_LEUCINE_AND_ISOLEUCINE_DEGRADATION	0.61074	1.5611	0.021	0.03927	Down-regulated
KEGG_ADIPOCYTOKINE_SIGNALING_PATHWAY	37	http://www.broadinstitute.org/gsea/msigdb/cards/KEGG_ADIPOCYTOKINE_SIGNALING_PATHWAY	0.43925	1.5361	0.022	0.04062	Down-regulated
KEGG_GLUTATHIONE_METABOLISM	13	http://www.broadinstitute.org/gsea/msigdb/cards/KEGG_GLUTATHIONE_METABOLISM	0.57935	1.5755	0.023	0.0414	Down-regulated
KEGG_ALANINE_ASPARTATE_AND_GLUTAMATE_METABOLISM	15	http://www.broadinstitute.org/gsea/msigdb/cards/KEGG_ALANINE_ASPARTATE_AND_GLUTAMATE_METABOLISM	0.54746	1.5599	0.023	0.0414	Down-regulated
KEGG_SPLICEOSOME	39	http://www.broadinstitute.org/gsea/msigdb/cards/KEGG_SPLICEOSOME	0.42437	1.4911	0.024	0.04215	Down-regulated
KEGG_PANCREATIC_CANCER	108	http://www.broadinstitute.org/gsea/msigdb/cards/KEGG_PANCREATIC_CANCER	0.35664	1.4412	0.024	0.04215	Down-regulated
KEGG_GALACTOSE_METABOLISM	20	http://www.broadinstitute.org/gsea/msigdb/cards/KEGG_GALACTOSE_METABOLISM	0.49359	1.5295	0.025	0.04337	Down-regulated
KEGG_N_GLYCAN_BIOSYNTHESIS	21	http://www.broadinstitute.org/gsea/msigdb/cards/KEGG_N_GLYCAN_BIOSYNTHESIS	0.50703	1.5496	0.026	0.04405	Down-regulated
KEGG_BIOSYNTHESIS_OF_UNSATURATED_FATTY_ACIDS	13	http://www.broadinstitute.org/gsea/msigdb/cards/KEGG_BIOSYNTHESIS_OF_UNSATURATED_FATTY_ACIDS	0.56435	1.5208	0.026	0.04405	Down-regulated
KEGG_ENDOCYTOSIS	73	http://www.broadinstitute.org/gsea/msigdb/cards/KEGG_ENDOCYTOSIS	0.37419	1.4516	0.027	0.04469	Down-regulated
KEGG_RNA_POLYMERASE	14	http://www.broadinstitute.org/gsea/msigdb/cards/KEGG_RNA_POLYMERASE	-0.41062	-1.3672	0.027	0.04469	Up-regulated
KEGG_SYSTEMIC_LUPUS_ERYTHEMATOSUS	29	http://www.broadinstitute.org/gsea/msigdb/cards/KEGG_SYSTEMIC_LUPUS_ERYTHEMATOSUS	0.45307	1.5229	0.028	0.0453	Down-regulated
KEGG_AMINOACYL_TRNA_BIOSYNTHESIS	16	http://www.broadinstitute.org/gsea/msigdb/cards/KEGG_AMINOACYL_TRNA_BIOSYNTHESIS	-0.40416	-1.4123	0.028	0.0453	Up-regulated
KEGG_OOCYTE_MEIOSIS	51	http://www.broadinstitute.org/gsea/msigdb/cards/KEGG_OOCYTE_MEIOSIS	0.41188	1.5144	0.029	0.04539	Down-regulated
KEGG_LONG_TERM_DEPRESSION	38	http://www.broadinstitute.org/gsea/msigdb/cards/KEGG_LONG_TERM_DEPRESSION	0.42491	1.4967	0.029	0.04539	Down-regulated
KEGG_NATURAL_KILLER_CELL_MEDIATED_CYTOTOXICITY	53	http://www.broadinstitute.org/gsea/msigdb/cards/KEGG_NATURAL_KILLER_CELL_MEDIATED_CYTOTOXICITY	0.39724	1.4688	0.029	0.04539	Down-regulated
KEGG_JAK_STAT_SIGNALING_PATHWAY	70	http://www.broadinstitute.org/gsea/msigdb/cards/KEGG_JAK_STAT_SIGNALING_PATHWAY	0.36826	1.4331	0.031	0.048	Down-regulated
KEGG_NOTCH_SIGNALING_PATHWAY	34	http://www.broadinstitute.org/gsea/msigdb/cards/KEGG_NOTCH_SIGNALING_PATHWAY	0.43372	1.4836	0.034	0.05154	Down-regulated
KEGG_MTOR_SIGNALING_PATHWAY	45	http://www.broadinstitute.org/gsea/msigdb/cards/KEGG_MTOR_SIGNALING_PATHWAY	0.40238	1.4429	0.034	0.05154	Down-regulated
KEGG_MISMATCH_REPAIR	11	http://www.broadinstitute.org/gsea/msigdb/cards/KEGG_MISMATCH_REPAIR	0.56821	1.4827	0.036	0.05344	Down-regulated
KEGG_LEUKOCYTE_TRANSENDOTHELIAL_MIGRATION	55	http://www.broadinstitute.org/gsea/msigdb/cards/KEGG_LEUKOCYTE_TRANSENDOTHELIAL_MIGRATION	0.39079	1.4645	0.036	0.05344	Down-regulated
KEGG_LONG_TERM_POTENTIATION	40	http://www.broadinstitute.org/gsea/msigdb/cards/KEGG_LONG_TERM_POTENTIATION	0.40718	1.4386	0.037	0.05382	Down-regulated
KEGG_CHRONIC_MYELOID_LEUKEMIA	113	http://www.broadinstitute.org/gsea/msigdb/cards/KEGG_CHRONIC_MYELOID_LEUKEMIA	0.34525	1.3817	0.037	0.05382	Down-regulated
KEGG_HEDGEHOG_SIGNALING_PATHWAY	25	http://www.broadinstitute.org/gsea/msigdb/cards/KEGG_HEDGEHOG_SIGNALING_PATHWAY	0.46672	1.4719	0.04	0.0576	Down-regulated
KEGG_NEUROTROPHIN_SIGNALING_PATHWAY	101	http://www.broadinstitute.org/gsea/msigdb/cards/KEGG_NEUROTROPHIN_SIGNALING_PATHWAY	0.33593	1.3554	0.041	0.05846	Down-regulated
KEGG_BUTANOATE_METABOLISM	12	http://www.broadinstitute.org/gsea/msigdb/cards/KEGG_BUTANOATE_METABOLISM	0.54967	1.4407	0.044	0.06151	Down-regulated
KEGG_PORPHYRIN_AND_CHLOROPHYLL_METABOLISM	13	http://www.broadinstitute.org/gsea/msigdb/cards/KEGG_PORPHYRIN_AND_CHLOROPHYLL_METABOLISM	0.52962	1.4391	0.044	0.06151	Down-regulated
KEGG_METABOLISM_OF_XENOBIOTICS_BY_CYTOCHROME_P450	10	http://www.broadinstitute.org/gsea/msigdb/cards/KEGG_METABOLISM_OF_XENOBIOTICS_BY_CYTOCHROME_P450	0.56357	1.4303	0.047	0.06508	Down-regulated
KEGG_B_CELL_RECEPTOR_SIGNALING_PATHWAY	54	http://www.broadinstitute.org/gsea/msigdb/cards/KEGG_B_CELL_RECEPTOR_SIGNALING_PATHWAY	0.37534	1.3934	0.048	0.06521	Down-regulated
KEGG_AXON_GUIDANCE	73	http://www.broadinstitute.org/gsea/msigdb/cards/KEGG_AXON_GUIDANCE	0.36216	1.3877	0.048	0.06521	Down-regulated
KEGG_GAP_JUNCTION	53	http://www.broadinstitute.org/gsea/msigdb/cards/KEGG_GAP_JUNCTION	0.37546	1.4179	0.049	0.06594	Down-regulated
KEGG_PURINE_METABOLISM	36	http://www.broadinstitute.org/gsea/msigdb/cards/KEGG_PURINE_METABOLISM	0.40612	1.4093	0.051	0.068	Down-regulated
KEGG_GLYCOLYSIS_GLUCONEOGENESIS	32	http://www.broadinstitute.org/gsea/msigdb/cards/KEGG_GLYCOLYSIS_GLUCONEOGENESIS	0.41678	1.4145	0.054	0.07069	Down-regulated
KEGG_OXIDATIVE_PHOSPHORYLATION	31	http://www.broadinstitute.org/gsea/msigdb/cards/KEGG_OXIDATIVE_PHOSPHORYLATION	0.41066	1.3946	0.054	0.07069	Down-regulated
KEGG_RNA_DEGRADATION	18	http://www.broadinstitute.org/gsea/msigdb/cards/KEGG_RNA_DEGRADATION	0.48241	1.4359	0.056	0.07265	Down-regulated
KEGG_LYSOSOME	25	http://www.broadinstitute.org/gsea/msigdb/cards/KEGG_LYSOSOME	0.44793	1.4368	0.059	0.07519	Down-regulated
KEGG_VASCULAR_SMOOTH_MUSCLE_CONTRACTION	35	http://www.broadinstitute.org/gsea/msigdb/cards/KEGG_VASCULAR_SMOOTH_MUSCLE_CONTRACTION	0.40011	1.3826	0.059	0.07519	Down-regulated
KEGG_GLYCEROPHOSPHOLIPID_METABOLISM	16	http://www.broadinstitute.org/gsea/msigdb/cards/KEGG_GLYCEROPHOSPHOLIPID_METABOLISM	0.49376	1.4358	0.061	0.07638	Down-regulated
KEGG_T_CELL_RECEPTOR_SIGNALING_PATHWAY	68	http://www.broadinstitute.org/gsea/msigdb/cards/KEGG_T_CELL_RECEPTOR_SIGNALING_PATHWAY	0.35965	1.3803	0.061	0.07638	Down-regulated
KEGG_NOD_LIKE_RECEPTOR_SIGNALING_PATHWAY	37	http://www.broadinstitute.org/gsea/msigdb/cards/KEGG_NOD_LIKE_RECEPTOR_SIGNALING_PATHWAY	0.39017	1.3565	0.07	0.0869	Down-regulated
KEGG_CARDIAC_MUSCLE_CONTRACTION	27	http://www.broadinstitute.org/gsea/msigdb/cards/KEGG_CARDIAC_MUSCLE_CONTRACTION	0.4209	1.3811	0.072	0.08862	Down-regulated
KEGG_ALDOSTERONE_REGULATED_SODIUM_REABSORPTION	36	http://www.broadinstitute.org/gsea/msigdb/cards/KEGG_ALDOSTERONE_REGULATED_SODIUM_REABSORPTION	0.38948	1.3348	0.079	0.09641	Down-regulated
KEGG_UBIQUITIN_MEDIATED_PROTEOLYSIS	51	http://www.broadinstitute.org/gsea/msigdb/cards/KEGG_UBIQUITIN_MEDIATED_PROTEOLYSIS	0.36647	1.3395	0.08	0.09681	Down-regulated
KEGG_DILATED_CARDIOMYOPATHY	34	http://www.broadinstitute.org/gsea/msigdb/cards/KEGG_DILATED_CARDIOMYOPATHY	0.39239	1.3341	0.085	0.102	Down-regulated
KEGG_FC_EPSILON_RI_SIGNALING_PATHWAY	45	http://www.broadinstitute.org/gsea/msigdb/cards/KEGG_FC_EPSILON_RI_SIGNALING_PATHWAY	0.37062	1.327	0.092	0.108	Down-regulated
KEGG_GNRH_SIGNALING_PATHWAY	53	http://www.broadinstitute.org/gsea/msigdb/cards/KEGG_GNRH_SIGNALING_PATHWAY	0.35392	1.3074	0.093	0.108	Down-regulated
KEGG_THYROID_CANCER	58	http://www.broadinstitute.org/gsea/msigdb/cards/KEGG_THYROID_CANCER	0.34672	1.3073	0.091	0.108	Down-regulated
KEGG_COMPLEMENT_AND_COAGULATION_CASCADES	14	http://www.broadinstitute.org/gsea/msigdb/cards/KEGG_COMPLEMENT_AND_COAGULATION_CASCADES	-0.31279	-1.0447	0.093	0.108	Up-regulated
KEGG_AMINO_SUGAR_AND_NUCLEOTIDE_SUGAR_METABOLISM	21	http://www.broadinstitute.org/gsea/msigdb/cards/KEGG_AMINO_SUGAR_AND_NUCLEOTIDE_SUGAR_METABOLISM	0.441	1.3257	0.094	0.1083	Down-regulated
KEGG_ACUTE_MYELOID_LEUKEMIA	74	http://www.broadinstitute.org/gsea/msigdb/cards/KEGG_ACUTE_MYELOID_LEUKEMIA	0.3307	1.2716	0.101	0.1154	Down-regulated
KEGG_ARRHYTHMOGENIC_RIGHT_VENTRICULAR_CARDIOMYOPATHY_ARVC	29	http://www.broadinstitute.org/gsea/msigdb/cards/KEGG_ARRHYTHMOGENIC_RIGHT_VENTRICULAR_CARDIOMYOPATHY_ARVC	0.39458	1.3108	0.106	0.1202	Down-regulated
KEGG_SNARE_INTERACTIONS_IN_VESICULAR_TRANSPORT	10	http://www.broadinstitute.org/gsea/msigdb/cards/KEGG_SNARE_INTERACTIONS_IN_VESICULAR_TRANSPORT	0.51218	1.2769	0.114	0.1282	Down-regulated
KEGG_PROTEIN_EXPORT	14	http://www.broadinstitute.org/gsea/msigdb/cards/KEGG_PROTEIN_EXPORT	0.46771	1.2871	0.132	0.1473	Down-regulated
KEGG_AMYOTROPHIC_LATERAL_SCLEROSIS_ALS	45	http://www.broadinstitute.org/gsea/msigdb/cards/KEGG_AMYOTROPHIC_LATERAL_SCLEROSIS_ALS	0.34663	1.2507	0.138	0.1529	Down-regulated
KEGG_CITRATE_CYCLE_TCA_CYCLE	18	http://www.broadinstitute.org/gsea/msigdb/cards/KEGG_CITRATE_CYCLE_TCA_CYCLE	0.42587	1.2543	0.143	0.1572	Down-regulated
KEGG_VEGF_SIGNALING_PATHWAY	64	http://www.broadinstitute.org/gsea/msigdb/cards/KEGG_VEGF_SIGNALING_PATHWAY	0.32338	1.2213	0.145	0.1582	Down-regulated
KEGG_PARKINSONS_DISEASE	34	http://www.broadinstitute.org/gsea/msigdb/cards/KEGG_PARKINSONS_DISEASE	0.35731	1.246	0.156	0.1689	Down-regulated
KEGG_ALLOGRAFT_REJECTION	12	http://www.broadinstitute.org/gsea/msigdb/cards/KEGG_ALLOGRAFT_REJECTION	0.45491	1.2193	0.163	0.1752	Down-regulated
KEGG_LYSINE_DEGRADATION	22	http://www.broadinstitute.org/gsea/msigdb/cards/KEGG_LYSINE_DEGRADATION	0.37776	1.1993	0.176	0.1877	Down-regulated
KEGG_ABC_TRANSPORTERS	18	http://www.broadinstitute.org/gsea/msigdb/cards/KEGG_ABC_TRANSPORTERS	0.39956	1.1838	0.182	0.1927	Down-regulated
KEGG_GRAFT_VERSUS_HOST_DISEASE	12	http://www.broadinstitute.org/gsea/msigdb/cards/KEGG_GRAFT_VERSUS_HOST_DISEASE	0.43034	1.1595	0.205	0.2155	Down-regulated
KEGG_HEMATOPOIETIC_CELL_LINEAGE	22	http://www.broadinstitute.org/gsea/msigdb/cards/KEGG_HEMATOPOIETIC_CELL_LINEAGE	0.37775	1.169	0.219	0.2285	Down-regulated
KEGG_ALZHEIMERS_DISEASE	60	http://www.broadinstitute.org/gsea/msigdb/cards/KEGG_ALZHEIMERS_DISEASE	0.29802	1.1324	0.245	0.2538	Down-regulated
KEGG_DNA_REPLICATION	14	http://www.broadinstitute.org/gsea/msigdb/cards/KEGG_DNA_REPLICATION	0.38965	1.0917	0.258	0.2654	Down-regulated
KEGG_HOMOLOGOUS_RECOMBINATION	12	http://www.broadinstitute.org/gsea/msigdb/cards/KEGG_HOMOLOGOUS_RECOMBINATION	0.40659	1.0893	0.266	0.2717	Down-regulated
KEGG_VALINE_LEUCINE_AND_ISOLEUCINE_BIOSYNTHESIS	12	http://www.broadinstitute.org/gsea/msigdb/cards/KEGG_VALINE_LEUCINE_AND_ISOLEUCINE_BIOSYNTHESIS	0.40906	1.0941	0.268	0.2718	Down-regulated
KEGG_PROTEASOME	21	http://www.broadinstitute.org/gsea/msigdb/cards/KEGG_PROTEASOME	0.33936	1.0402	0.328	0.3303	Down-regulated
KEGG_TYPE_I_DIABETES_MELLITUS	14	http://www.broadinstitute.org/gsea/msigdb/cards/KEGG_TYPE_I_DIABETES_MELLITUS	0.35222	0.98616	0.36	0.36	Down-regulated
