# Supplementary material for: MiRSEA: Discovering the pathways regulated by dysfunctional MicroRNAs
Source: Oncotarget. 2016 Jul 26;7(34):55012–25. doi: 10.18632/oncotarget.10839 (PMC5342398; doi:10.18632/oncotarget.10839)
Supplement: Supplementary file 3 [file oncotarget-07-55012-s003.xls]

## Sheet: 2 KEGG_CHEMOKINE_SIGNALING_PATH
Table S3. Detail information for each miRNA in the chemokine signaling pathway
#	miRNA	LIST LOC	miRSCORE	RES	CORE_ENRICHMENT
1	hsa-miR-96	1134	-1.13	9.27e-17	YES
2	hsa-miR-182	1133	-0.947	-0.0364	YES
3	hsa-miR-135a	1132	-0.911	-0.067	YES
4	hsa-miR-221	1131	-0.798	-0.0965	YES
5	hsa-miR-330-5p	1130	-0.777	-0.122	YES
6	hsa-miR-330-3p	1124	-0.659	-0.143	YES
7	hsa-miR-518b	1123	-0.635	-0.164	YES
8	hsa-miR-324-5p	1121	-0.611	-0.183	YES
9	hsa-miR-34a	1120	-0.607	-0.203	YES
10	hsa-miR-941	1119	-0.596	-0.223	YES
11	hsa-miR-769-3p	1118	-0.595	-0.242	YES
12	hsa-miR-196a	1116	-0.536	-0.26	YES
13	hsa-miR-18a*	1115	-0.533	-0.278	YES
14	hsa-miR-339-5p	1109	-0.495	-0.29	YES
15	hsa-miR-886-3p	1104	-0.467	-0.302	YES
16	hsa-miR-217	1103	-0.465	-0.317	YES
17	hsa-miR-17	1093	-0.393	-0.324	YES
18	hsa-miR-98	1072	-0.337	-0.318	YES
19	hsa-miR-9	1067	-0.329	-0.325	YES
20	hsa-miR-184	1059	-0.32	-0.329	YES
21	hsa-miR-296-3p	1048	-0.299	-0.33	YES
22	hsa-miR-155	1039	-0.29	-0.332	YES
23	hsa-miR-137	1033	-0.279	-0.336	YES
24	hsa-miR-622	1031	-0.279	-0.345	YES
25	hsa-miR-421	1028	-0.275	-0.352	YES
26	hsa-miR-146b-5p	1004	-0.237	-0.339	NO
27	hsa-miR-483-5p	992	-0.226	-0.336	NO
28	hsa-miR-7	961	-0.193	-0.315	NO
29	hsa-let-7d	925	-0.152	-0.288	NO
30	hsa-miR-21	880	-0.113	-0.251	NO
31	hsa-miR-185	876	-0.111	-0.252	NO
32	hsa-miR-608	829	-0.0635	-0.212	NO
33	hsa-miR-107	819	-0.0574	-0.206	NO
34	hsa-miR-128	808	-0.0474	-0.198	NO
35	hsa-miR-484	780	-0.0227	-0.174	NO
36	hsa-miR-331-3p	768	-0.0123	-0.164	NO
37	hsa-miR-193a-3p	760	-0.00582	-0.158	NO
38	hsa-miR-423-3p	758	-0.000974	-0.157	NO
39	hsa-miR-324-3p	650	0.0794	-0.0563	NO
40	hsa-miR-483-3p	616	0.103	-0.0276	NO
41	hsa-miR-30d	607	0.106	-0.0234	NO
42	hsa-miR-23a	593	0.115	-0.0145	NO
43	hsa-miR-124	558	0.136	0.0139	NO
44	hsa-let-7g	540	0.144	0.0256	NO
45	hsa-miR-377	523	0.152	0.0361	NO
46	hsa-miR-28-5p	518	0.157	0.035	NO
47	hsa-miR-935	517	0.158	0.0299	NO
48	hsa-miR-361-5p	516	0.158	0.0248	NO
49	hsa-miR-1826	496	0.165	0.0377	NO
50	hsa-let-7a	411	0.211	0.112	NO
51	hsa-miR-337-3p	391	0.221	0.123	NO
52	hsa-miR-346	380	0.226	0.125	NO
53	hsa-miR-1280	366	0.232	0.13	NO
54	hsa-miR-122	351	0.238	0.136	NO
55	hsa-miR-140-5p	335	0.246	0.143	NO
56	hsa-miR-142-3p	314	0.258	0.154	NO
57	hsa-miR-423-5p	261	0.287	0.194	NO
58	hsa-miR-143	252	0.29	0.193	NO
59	hsa-miR-146a	229	0.307	0.204	NO
60	hsa-miR-769-5p	154	0.374	0.264	NO
61	hsa-miR-29b	153	0.375	0.252	NO
62	hsa-miR-181c	107	0.42	0.283	NO
63	hsa-miR-29a	79	0.456	0.295	NO
64	hsa-miR-429	75	0.462	0.283	NO
65	hsa-miR-375	49	0.511	0.291	NO
66	hsa-miR-125a-5p	34	0.563	0.288	NO
67	hsa-let-7b	31	0.58	0.272	NO
68	hsa-miR-126	25	0.623	0.258	NO
69	hsa-miR-615-3p	23	0.651	0.239	NO
70	hsa-miR-204	21	0.673	0.219	NO
71	hsa-miR-326	16	0.682	0.201	NO
72	hsa-miR-133a	13	0.734	0.18	NO
73	hsa-miR-29c	11	0.789	0.158	NO
74	hsa-miR-138	7	0.835	0.135	NO
75	hsa-miR-424	3	1.01	0.111	NO
76	hsa-miR-1	2	1.15	0.0781	NO
77	hsa-miR-199a-5p	1	1.27	0.0409	NO
