# Supplementary material for: MiRSEA: Discovering the pathways regulated by dysfunctional MicroRNAs
Source: Oncotarget. 2016 Jul 26;7(34):55012–25. doi: 10.18632/oncotarget.10839 (PMC5342398; doi:10.18632/oncotarget.10839)
Supplement: Supplementary file 4 [file oncotarget-07-55012-s004.xls]

## Sheet: summaryResult1
Table S4. Full list of ranked KEGG pathways identified by MiRSEA in the gastric adenocarcinoma dataset
Pathway	SIZE	SOURCE	ES	NES	NOM p-val	FDR q-val	Character
KEGG_LEUKOCYTE_TRANSENDOTHELIAL_MIGRATION	40	http://www.broadinstitute.org/gsea/msigdb/cards/KEGG_LEUKOCYTE_TRANSENDOTHELIAL_MIGRATION	0.65382	2.2376	0	0	Down-regulated
KEGG_SELENOAMINO_ACID_METABOLISM	10	http://www.broadinstitute.org/gsea/msigdb/cards/KEGG_SELENOAMINO_ACID_METABOLISM	0.83406	2.0331	0	0	Down-regulated
KEGG_FOCAL_ADHESION	79	http://www.broadinstitute.org/gsea/msigdb/cards/KEGG_FOCAL_ADHESION	0.54641	2.0004	0	0	Down-regulated
KEGG_FC_GAMMA_R_MEDIATED_PHAGOCYTOSIS	40	http://www.broadinstitute.org/gsea/msigdb/cards/KEGG_FC_GAMMA_R_MEDIATED_PHAGOCYTOSIS	0.59301	1.9669	0	0	Down-regulated
KEGG_PATHWAYS_IN_CANCER	111	http://www.broadinstitute.org/gsea/msigdb/cards/KEGG_PATHWAYS_IN_CANCER	0.47866	1.869	0	0	Down-regulated
KEGG_VEGF_SIGNALING_PATHWAY	48	http://www.broadinstitute.org/gsea/msigdb/cards/KEGG_VEGF_SIGNALING_PATHWAY	0.529	1.8221	0	0	Down-regulated
KEGG_SMALL_CELL_LUNG_CANCER	73	http://www.broadinstitute.org/gsea/msigdb/cards/KEGG_SMALL_CELL_LUNG_CANCER	0.49004	1.7874	0	0	Down-regulated
KEGG_REGULATION_OF_ACTIN_CYTOSKELETON	59	http://www.broadinstitute.org/gsea/msigdb/cards/KEGG_REGULATION_OF_ACTIN_CYTOSKELETON	0.48898	1.7666	0	0	Down-regulated
KEGG_COLORECTAL_CANCER	70	http://www.broadinstitute.org/gsea/msigdb/cards/KEGG_COLORECTAL_CANCER	0.45668	1.6809	0	0	Down-regulated
KEGG_NOTCH_SIGNALING_PATHWAY	23	http://www.broadinstitute.org/gsea/msigdb/cards/KEGG_NOTCH_SIGNALING_PATHWAY	0.59776	1.7765	0.001	0.008867	Down-regulated
KEGG_CHEMOKINE_SIGNALING_PATHWAY	59	http://www.broadinstitute.org/gsea/msigdb/cards/KEGG_CHEMOKINE_SIGNALING_PATHWAY	0.49717	1.7738	0.001	0.008867	Down-regulated
KEGG_CYSTEINE_AND_METHIONINE_METABOLISM	23	http://www.broadinstitute.org/gsea/msigdb/cards/KEGG_CYSTEINE_AND_METHIONINE_METABOLISM	0.59263	1.7583	0.001	0.008867	Down-regulated
KEGG_LEISHMANIA_INFECTION	29	http://www.broadinstitute.org/gsea/msigdb/cards/KEGG_LEISHMANIA_INFECTION	0.5574	1.7181	0.001	0.008867	Down-regulated
KEGG_MAPK_SIGNALING_PATHWAY	74	http://www.broadinstitute.org/gsea/msigdb/cards/KEGG_MAPK_SIGNALING_PATHWAY	0.43797	1.5956	0.001	0.008867	Down-regulated
KEGG_PROSTATE_CANCER	86	http://www.broadinstitute.org/gsea/msigdb/cards/KEGG_PROSTATE_CANCER	0.41133	1.5492	0.001	0.008867	Down-regulated
KEGG_HYPERTROPHIC_CARDIOMYOPATHY_HCM	25	http://www.broadinstitute.org/gsea/msigdb/cards/KEGG_HYPERTROPHIC_CARDIOMYOPATHY_HCM	0.57597	1.7413	0.002	0.014	Down-regulated
KEGG_PATHOGENIC_ESCHERICHIA_COLI_INFECTION	40	http://www.broadinstitute.org/gsea/msigdb/cards/KEGG_PATHOGENIC_ESCHERICHIA_COLI_INFECTION	0.51166	1.7051	0.002	0.014	Down-regulated
KEGG_ADHERENS_JUNCTION	51	http://www.broadinstitute.org/gsea/msigdb/cards/KEGG_ADHERENS_JUNCTION	0.43731	1.523	0.002	0.014	Down-regulated
KEGG_ONE_CARBON_POOL_BY_FOLATE	12	http://www.broadinstitute.org/gsea/msigdb/cards/KEGG_ONE_CARBON_POOL_BY_FOLATE	-0.6962	-1.7216	0.002	0.014	Up-regulated
KEGG_DILATED_CARDIOMYOPATHY	28	http://www.broadinstitute.org/gsea/msigdb/cards/KEGG_DILATED_CARDIOMYOPATHY	0.59563	1.7932	0.003	0.01814	Down-regulated
KEGG_MISMATCH_REPAIR	10	http://www.broadinstitute.org/gsea/msigdb/cards/KEGG_MISMATCH_REPAIR	0.74941	1.7656	0.003	0.01814	Down-regulated
KEGG_CELL_CYCLE	83	http://www.broadinstitute.org/gsea/msigdb/cards/KEGG_CELL_CYCLE	0.42754	1.5934	0.003	0.01814	Down-regulated
KEGG_GLUTATHIONE_METABOLISM	11	http://www.broadinstitute.org/gsea/msigdb/cards/KEGG_GLUTATHIONE_METABOLISM	0.70894	1.7409	0.004	0.02217	Down-regulated
KEGG_PANCREATIC_CANCER	71	http://www.broadinstitute.org/gsea/msigdb/cards/KEGG_PANCREATIC_CANCER	0.42305	1.5529	0.004	0.02217	Down-regulated
KEGG_PYRUVATE_METABOLISM	14	http://www.broadinstitute.org/gsea/msigdb/cards/KEGG_PYRUVATE_METABOLISM	0.64517	1.7187	0.005	0.0266	Down-regulated
KEGG_PURINE_METABOLISM	29	http://www.broadinstitute.org/gsea/msigdb/cards/KEGG_PURINE_METABOLISM	0.51702	1.6153	0.007	0.03325	Down-regulated
KEGG_AXON_GUIDANCE	55	http://www.broadinstitute.org/gsea/msigdb/cards/KEGG_AXON_GUIDANCE	0.4269	1.5222	0.007	0.03325	Down-regulated
KEGG_JAK_STAT_SIGNALING_PATHWAY	51	http://www.broadinstitute.org/gsea/msigdb/cards/KEGG_JAK_STAT_SIGNALING_PATHWAY	0.44101	1.5175	0.007	0.03325	Down-regulated
KEGG_CALCIUM_SIGNALING_PATHWAY	32	http://www.broadinstitute.org/gsea/msigdb/cards/KEGG_CALCIUM_SIGNALING_PATHWAY	0.48154	1.5324	0.009	0.04128	Down-regulated
KEGG_ENDOCYTOSIS	51	http://www.broadinstitute.org/gsea/msigdb/cards/KEGG_ENDOCYTOSIS	0.43524	1.5294	0.01	0.0429	Down-regulated
KEGG_NEUROTROPHIN_SIGNALING_PATHWAY	66	http://www.broadinstitute.org/gsea/msigdb/cards/KEGG_NEUROTROPHIN_SIGNALING_PATHWAY	0.40518	1.4504	0.01	0.0429	Down-regulated
KEGG_ECM_RECEPTOR_INTERACTION	23	http://www.broadinstitute.org/gsea/msigdb/cards/KEGG_ECM_RECEPTOR_INTERACTION	0.53365	1.5926	0.011	0.04303	Down-regulated
KEGG_VIRAL_MYOCARDITIS	44	http://www.broadinstitute.org/gsea/msigdb/cards/KEGG_VIRAL_MYOCARDITIS	0.44375	1.4818	0.011	0.04303	Down-regulated
KEGG_CHRONIC_MYELOID_LEUKEMIA	77	http://www.broadinstitute.org/gsea/msigdb/cards/KEGG_CHRONIC_MYELOID_LEUKEMIA	0.38086	1.4432	0.011	0.04303	Down-regulated
KEGG_CARDIAC_MUSCLE_CONTRACTION	22	http://www.broadinstitute.org/gsea/msigdb/cards/KEGG_CARDIAC_MUSCLE_CONTRACTION	0.52765	1.5593	0.013	0.04803	Down-regulated
KEGG_GLIOMA	69	http://www.broadinstitute.org/gsea/msigdb/cards/KEGG_GLIOMA	0.38635	1.3937	0.013	0.04803	Down-regulated
KEGG_BASE_EXCISION_REPAIR	15	http://www.broadinstitute.org/gsea/msigdb/cards/KEGG_BASE_EXCISION_REPAIR	0.56719	1.5346	0.016	0.05456	Down-regulated
KEGG_BLADDER_CANCER	63	http://www.broadinstitute.org/gsea/msigdb/cards/KEGG_BLADDER_CANCER	0.3843	1.3635	0.016	0.05456	Down-regulated
KEGG_AMINO_SUGAR_AND_NUCLEOTIDE_SUGAR_METABOLISM	15	http://www.broadinstitute.org/gsea/msigdb/cards/KEGG_AMINO_SUGAR_AND_NUCLEOTIDE_SUGAR_METABOLISM	-0.609	-1.5312	0.016	0.05456	Up-regulated
KEGG_ALZHEIMERS_DISEASE	41	http://www.broadinstitute.org/gsea/msigdb/cards/KEGG_ALZHEIMERS_DISEASE	0.42283	1.4276	0.019	0.06317	Down-regulated
KEGG_PENTOSE_PHOSPHATE_PATHWAY	11	http://www.broadinstitute.org/gsea/msigdb/cards/KEGG_PENTOSE_PHOSPHATE_PATHWAY	0.63714	1.5486	0.02	0.06488	Down-regulated
KEGG_AMYOTROPHIC_LATERAL_SCLEROSIS_ALS	31	http://www.broadinstitute.org/gsea/msigdb/cards/KEGG_AMYOTROPHIC_LATERAL_SCLEROSIS_ALS	0.46005	1.4738	0.021	0.0665	Down-regulated
KEGG_INSULIN_SIGNALING_PATHWAY	59	http://www.broadinstitute.org/gsea/msigdb/cards/KEGG_INSULIN_SIGNALING_PATHWAY	0.37091	1.3364	0.023	0.07114	Down-regulated
KEGG_VASOPRESSIN_REGULATED_WATER_REABSORPTION	16	http://www.broadinstitute.org/gsea/msigdb/cards/KEGG_VASOPRESSIN_REGULATED_WATER_REABSORPTION	0.54771	1.4966	0.024	0.07255	Down-regulated
KEGG_ARACHIDONIC_ACID_METABOLISM	11	http://www.broadinstitute.org/gsea/msigdb/cards/KEGG_ARACHIDONIC_ACID_METABOLISM	0.63036	1.5223	0.026	0.07684	Down-regulated
KEGG_TYPE_II_DIABETES_MELLITUS	28	http://www.broadinstitute.org/gsea/msigdb/cards/KEGG_TYPE_II_DIABETES_MELLITUS	0.46573	1.4312	0.028	0.07923	Down-regulated
KEGG_VASCULAR_SMOOTH_MUSCLE_CONTRACTION	31	http://www.broadinstitute.org/gsea/msigdb/cards/KEGG_VASCULAR_SMOOTH_MUSCLE_CONTRACTION	0.43492	1.3781	0.028	0.07923	Down-regulated
KEGG_LYSOSOME	18	http://www.broadinstitute.org/gsea/msigdb/cards/KEGG_LYSOSOME	0.50844	1.4245	0.03	0.08143	Down-regulated
KEGG_NEUROACTIVE_LIGAND_RECEPTOR_INTERACTION	17	http://www.broadinstitute.org/gsea/msigdb/cards/KEGG_NEUROACTIVE_LIGAND_RECEPTOR_INTERACTION	-0.55265	-1.4702	0.03	0.08143	Up-regulated
KEGG_ARRHYTHMOGENIC_RIGHT_VENTRICULAR_CARDIOMYOPATHY_ARVC	23	http://www.broadinstitute.org/gsea/msigdb/cards/KEGG_ARRHYTHMOGENIC_RIGHT_VENTRICULAR_CARDIOMYOPATHY_ARVC	0.47444	1.3998	0.034	0.09044	Down-regulated
KEGG_EPITHELIAL_CELL_SIGNALING_IN_HELICOBACTER_PYLORI_INFECTION	34	http://www.broadinstitute.org/gsea/msigdb/cards/KEGG_EPITHELIAL_CELL_SIGNALING_IN_HELICOBACTER_PYLORI_INFECTION	0.42019	1.3552	0.035	0.09127	Down-regulated
KEGG_RENAL_CELL_CARCINOMA	50	http://www.broadinstitute.org/gsea/msigdb/cards/KEGG_RENAL_CELL_CARCINOMA	0.38293	1.3221	0.037	0.09189	Down-regulated
KEGG_ERBB_SIGNALING_PATHWAY	64	http://www.broadinstitute.org/gsea/msigdb/cards/KEGG_ERBB_SIGNALING_PATHWAY	0.36419	1.3132	0.038	0.09189	Down-regulated
KEGG_CYTOSOLIC_DNA_SENSING_PATHWAY	13	http://www.broadinstitute.org/gsea/msigdb/cards/KEGG_CYTOSOLIC_DNA_SENSING_PATHWAY	-0.58646	-1.4418	0.038	0.09189	Up-regulated
KEGG_BASAL_TRANSCRIPTION_FACTORS	18	http://www.broadinstitute.org/gsea/msigdb/cards/KEGG_BASAL_TRANSCRIPTION_FACTORS	-0.51754	-1.3942	0.037	0.09189	Up-regulated
KEGG_LONG_TERM_DEPRESSION	31	http://www.broadinstitute.org/gsea/msigdb/cards/KEGG_LONG_TERM_DEPRESSION	-0.45169	-1.3745	0.039	0.09262	Up-regulated
KEGG_GLYCEROPHOSPHOLIPID_METABOLISM	15	http://www.broadinstitute.org/gsea/msigdb/cards/KEGG_GLYCEROPHOSPHOLIPID_METABOLISM	0.53767	1.4081	0.04	0.09333	Down-regulated
KEGG_ABC_TRANSPORTERS	10	http://www.broadinstitute.org/gsea/msigdb/cards/KEGG_ABC_TRANSPORTERS	0.6092	1.4724	0.042	0.09631	Down-regulated
KEGG_P53_SIGNALING_PATHWAY	72	http://www.broadinstitute.org/gsea/msigdb/cards/KEGG_P53_SIGNALING_PATHWAY	0.34358	1.2522	0.048	0.1047	Down-regulated
KEGG_VALINE_LEUCINE_AND_ISOLEUCINE_BIOSYNTHESIS	10	http://www.broadinstitute.org/gsea/msigdb/cards/KEGG_VALINE_LEUCINE_AND_ISOLEUCINE_BIOSYNTHESIS	-0.61766	-1.438	0.048	0.1047	Up-regulated
KEGG_BIOSYNTHESIS_OF_UNSATURATED_FATTY_ACIDS	13	http://www.broadinstitute.org/gsea/msigdb/cards/KEGG_BIOSYNTHESIS_OF_UNSATURATED_FATTY_ACIDS	-0.56945	-1.4182	0.048	0.1047	Up-regulated
KEGG_CYTOKINE_CYTOKINE_RECEPTOR_INTERACTION	47	http://www.broadinstitute.org/gsea/msigdb/cards/KEGG_CYTOKINE_CYTOKINE_RECEPTOR_INTERACTION	0.37243	1.2765	0.051	0.1094	Down-regulated
KEGG_WNT_SIGNALING_PATHWAY	64	http://www.broadinstitute.org/gsea/msigdb/cards/KEGG_WNT_SIGNALING_PATHWAY	0.34462	1.2425	0.052	0.1098	Down-regulated
KEGG_UBIQUITIN_MEDIATED_PROTEOLYSIS	41	http://www.broadinstitute.org/gsea/msigdb/cards/KEGG_UBIQUITIN_MEDIATED_PROTEOLYSIS	0.38775	1.2688	0.053	0.1101	Down-regulated
KEGG_DNA_REPLICATION	12	http://www.broadinstitute.org/gsea/msigdb/cards/KEGG_DNA_REPLICATION	0.53863	1.3717	0.057	0.1149	Down-regulated
KEGG_PARKINSONS_DISEASE	28	http://www.broadinstitute.org/gsea/msigdb/cards/KEGG_PARKINSONS_DISEASE	0.42926	1.3203	0.057	0.1149	Down-regulated
KEGG_FRUCTOSE_AND_MANNOSE_METABOLISM	14	http://www.broadinstitute.org/gsea/msigdb/cards/KEGG_FRUCTOSE_AND_MANNOSE_METABOLISM	-0.54999	-1.4019	0.058	0.1151	Up-regulated
KEGG_PRION_DISEASES	20	http://www.broadinstitute.org/gsea/msigdb/cards/KEGG_PRION_DISEASES	0.46177	1.3104	0.065	0.1271	Down-regulated
KEGG_MELANOMA	70	http://www.broadinstitute.org/gsea/msigdb/cards/KEGG_MELANOMA	0.33183	1.2064	0.068	0.1311	Down-regulated
KEGG_GLYCOLYSIS_GLUCONEOGENESIS	19	http://www.broadinstitute.org/gsea/msigdb/cards/KEGG_GLYCOLYSIS_GLUCONEOGENESIS	0.44413	1.2564	0.077	0.1365	Down-regulated
KEGG_SPLICEOSOME	29	http://www.broadinstitute.org/gsea/msigdb/cards/KEGG_SPLICEOSOME	0.40551	1.2505	0.077	0.1365	Down-regulated
KEGG_T_CELL_RECEPTOR_SIGNALING_PATHWAY	51	http://www.broadinstitute.org/gsea/msigdb/cards/KEGG_T_CELL_RECEPTOR_SIGNALING_PATHWAY	0.35602	1.2269	0.075	0.1365	Down-regulated
KEGG_APOPTOSIS	46	http://www.broadinstitute.org/gsea/msigdb/cards/KEGG_APOPTOSIS	0.35801	1.2071	0.078	0.1365	Down-regulated
KEGG_NON_SMALL_CELL_LUNG_CANCER	60	http://www.broadinstitute.org/gsea/msigdb/cards/KEGG_NON_SMALL_CELL_LUNG_CANCER	0.34307	1.2005	0.073	0.1365	Down-regulated
KEGG_TIGHT_JUNCTION	52	http://www.broadinstitute.org/gsea/msigdb/cards/KEGG_TIGHT_JUNCTION	0.34173	1.1922	0.073	0.1365	Down-regulated
KEGG_FC_EPSILON_RI_SIGNALING_PATHWAY	36	http://www.broadinstitute.org/gsea/msigdb/cards/KEGG_FC_EPSILON_RI_SIGNALING_PATHWAY	-0.4037	-1.2665	0.074	0.1365	Up-regulated
KEGG_HOMOLOGOUS_RECOMBINATION	10	http://www.broadinstitute.org/gsea/msigdb/cards/KEGG_HOMOLOGOUS_RECOMBINATION	0.5561	1.2846	0.083	0.1415	Down-regulated
KEGG_ALANINE_ASPARTATE_AND_GLUTAMATE_METABOLISM	14	http://www.broadinstitute.org/gsea/msigdb/cards/KEGG_ALANINE_ASPARTATE_AND_GLUTAMATE_METABOLISM	-0.5119	-1.2932	0.082	0.1415	Up-regulated
KEGG_HEDGEHOG_SIGNALING_PATHWAY	23	http://www.broadinstitute.org/gsea/msigdb/cards/KEGG_HEDGEHOG_SIGNALING_PATHWAY	0.40259	1.2232	0.085	0.143	Down-regulated
KEGG_DORSO_VENTRAL_AXIS_FORMATION	22	http://www.broadinstitute.org/gsea/msigdb/cards/KEGG_DORSO_VENTRAL_AXIS_FORMATION	-0.4581	-1.2827	0.086	0.143	Up-regulated
KEGG_CITRATE_CYCLE_TCA_CYCLE	14	http://www.broadinstitute.org/gsea/msigdb/cards/KEGG_CITRATE_CYCLE_TCA_CYCLE	0.47668	1.2418	0.088	0.1445	Down-regulated
KEGG_TGF_BETA_SIGNALING_PATHWAY	47	http://www.broadinstitute.org/gsea/msigdb/cards/KEGG_TGF_BETA_SIGNALING_PATHWAY	0.33651	1.1387	0.092	0.1492	Down-regulated
KEGG_VIBRIO_CHOLERAE_INFECTION	18	http://www.broadinstitute.org/gsea/msigdb/cards/KEGG_VIBRIO_CHOLERAE_INFECTION	0.42676	1.1983	0.094	0.1506	Down-regulated
KEGG_PROGESTERONE_MEDIATED_OOCYTE_MATURATION	54	http://www.broadinstitute.org/gsea/msigdb/cards/KEGG_PROGESTERONE_MEDIATED_OOCYTE_MATURATION	0.32637	1.1448	0.096	0.152	Down-regulated
KEGG_PYRIMIDINE_METABOLISM	26	http://www.broadinstitute.org/gsea/msigdb/cards/KEGG_PYRIMIDINE_METABOLISM	0.39841	1.2136	0.099	0.1549	Down-regulated
KEGG_BASAL_CELL_CARCINOMA	26	http://www.broadinstitute.org/gsea/msigdb/cards/KEGG_BASAL_CELL_CARCINOMA	-0.4152	-1.2216	0.105	0.1624	Up-regulated
KEGG_MTOR_SIGNALING_PATHWAY	32	http://www.broadinstitute.org/gsea/msigdb/cards/KEGG_MTOR_SIGNALING_PATHWAY	0.36223	1.1684	0.109	0.1647	Down-regulated
KEGG_GNRH_SIGNALING_PATHWAY	41	http://www.broadinstitute.org/gsea/msigdb/cards/KEGG_GNRH_SIGNALING_PATHWAY	0.34169	1.1433	0.109	0.1647	Down-regulated
KEGG_PROPANOATE_METABOLISM	12	http://www.broadinstitute.org/gsea/msigdb/cards/KEGG_PROPANOATE_METABOLISM	0.50032	1.2096	0.112	0.167	Down-regulated
KEGG_ENDOMETRIAL_CANCER	61	http://www.broadinstitute.org/gsea/msigdb/cards/KEGG_ENDOMETRIAL_CANCER	0.31796	1.1268	0.113	0.167	Down-regulated
KEGG_NATURAL_KILLER_CELL_MEDIATED_CYTOTOXICITY	40	http://www.broadinstitute.org/gsea/msigdb/cards/KEGG_NATURAL_KILLER_CELL_MEDIATED_CYTOTOXICITY	0.3409	1.1297	0.116	0.1695	Down-regulated
KEGG_DRUG_METABOLISM_OTHER_ENZYMES	10	http://www.broadinstitute.org/gsea/msigdb/cards/KEGG_DRUG_METABOLISM_OTHER_ENZYMES	0.50203	1.1876	0.124	0.1764	Down-regulated
KEGG_RNA_POLYMERASE	12	http://www.broadinstitute.org/gsea/msigdb/cards/KEGG_RNA_POLYMERASE	-0.48537	-1.2067	0.126	0.1764	Up-regulated
KEGG_THYROID_CANCER	41	http://www.broadinstitute.org/gsea/msigdb/cards/KEGG_THYROID_CANCER	-0.3613	-1.164	0.124	0.1764	Up-regulated
KEGG_GAP_JUNCTION	38	http://www.broadinstitute.org/gsea/msigdb/cards/KEGG_GAP_JUNCTION	-0.35719	-1.1508	0.126	0.1764	Up-regulated
KEGG_INTESTINAL_IMMUNE_NETWORK_FOR_IGA_PRODUCTION	12	http://www.broadinstitute.org/gsea/msigdb/cards/KEGG_INTESTINAL_IMMUNE_NETWORK_FOR_IGA_PRODUCTION	0.45534	1.1499	0.134	0.1856	Down-regulated
KEGG_TOLL_LIKE_RECEPTOR_SIGNALING_PATHWAY	41	http://www.broadinstitute.org/gsea/msigdb/cards/KEGG_TOLL_LIKE_RECEPTOR_SIGNALING_PATHWAY	0.31949	1.0771	0.138	0.1892	Down-regulated
KEGG_ANTIGEN_PROCESSING_AND_PRESENTATION	24	http://www.broadinstitute.org/gsea/msigdb/cards/KEGG_ANTIGEN_PROCESSING_AND_PRESENTATION	0.36805	1.0918	0.142	0.1927	Down-regulated
KEGG_LONG_TERM_POTENTIATION	32	http://www.broadinstitute.org/gsea/msigdb/cards/KEGG_LONG_TERM_POTENTIATION	-0.36954	-1.1307	0.146	0.1961	Up-regulated
KEGG_N_GLYCAN_BIOSYNTHESIS	19	http://www.broadinstitute.org/gsea/msigdb/cards/KEGG_N_GLYCAN_BIOSYNTHESIS	0.39682	1.1151	0.149	0.1982	Down-regulated
KEGG_ACUTE_MYELOID_LEUKEMIA	52	http://www.broadinstitute.org/gsea/msigdb/cards/KEGG_ACUTE_MYELOID_LEUKEMIA	-0.33143	-1.1119	0.151	0.1988	Up-regulated
KEGG_OOCYTE_MEIOSIS	43	http://www.broadinstitute.org/gsea/msigdb/cards/KEGG_OOCYTE_MEIOSIS	0.32083	1.0742	0.154	0.2008	Down-regulated
KEGG_NOD_LIKE_RECEPTOR_SIGNALING_PATHWAY	28	http://www.broadinstitute.org/gsea/msigdb/cards/KEGG_NOD_LIKE_RECEPTOR_SIGNALING_PATHWAY	-0.37361	-1.114	0.16	0.2066	Up-regulated
KEGG_OXIDATIVE_PHOSPHORYLATION	23	http://www.broadinstitute.org/gsea/msigdb/cards/KEGG_OXIDATIVE_PHOSPHORYLATION	0.36386	1.0625	0.164	0.2097	Down-regulated
KEGG_AMINOACYL_TRNA_BIOSYNTHESIS	13	http://www.broadinstitute.org/gsea/msigdb/cards/KEGG_AMINOACYL_TRNA_BIOSYNTHESIS	-0.46055	-1.1326	0.166	0.2103	Up-regulated
KEGG_PROTEASOME	17	http://www.broadinstitute.org/gsea/msigdb/cards/KEGG_PROTEASOME	-0.42169	-1.1053	0.178	0.2233	Up-regulated
KEGG_GALACTOSE_METABOLISM	13	http://www.broadinstitute.org/gsea/msigdb/cards/KEGG_GALACTOSE_METABOLISM	-0.43635	-1.0988	0.18	0.2237	Up-regulated
KEGG_ADIPOCYTOKINE_SIGNALING_PATHWAY	26	http://www.broadinstitute.org/gsea/msigdb/cards/KEGG_ADIPOCYTOKINE_SIGNALING_PATHWAY	0.34241	1.0442	0.19	0.234	Down-regulated
KEGG_PPAR_SIGNALING_PATHWAY	21	http://www.broadinstitute.org/gsea/msigdb/cards/KEGG_PPAR_SIGNALING_PATHWAY	0.35752	1.0152	0.197	0.2404	Down-regulated
KEGG_MELANOGENESIS	43	http://www.broadinstitute.org/gsea/msigdb/cards/KEGG_MELANOGENESIS	0.29477	0.98209	0.204	0.2444	Down-regulated
KEGG_LYSINE_DEGRADATION	19	http://www.broadinstitute.org/gsea/msigdb/cards/KEGG_LYSINE_DEGRADATION	-0.3925	-1.0741	0.203	0.2444	Up-regulated
KEGG_CELL_ADHESION_MOLECULES_CAMS	26	http://www.broadinstitute.org/gsea/msigdb/cards/KEGG_CELL_ADHESION_MOLECULES_CAMS	0.33411	1.0014	0.206	0.2446	Down-regulated
KEGG_HUNTINGTONS_DISEASE	43	http://www.broadinstitute.org/gsea/msigdb/cards/KEGG_HUNTINGTONS_DISEASE	-0.32352	-1.0513	0.208	0.2448	Up-regulated
KEGG_PHOSPHATIDYLINOSITOL_SIGNALING_SYSTEM	26	http://www.broadinstitute.org/gsea/msigdb/cards/KEGG_PHOSPHATIDYLINOSITOL_SIGNALING_SYSTEM	0.33495	1.0048	0.218	0.2533	Down-regulated
KEGG_PROTEIN_EXPORT	10	http://www.broadinstitute.org/gsea/msigdb/cards/KEGG_PROTEIN_EXPORT	-0.45516	-1.0464	0.219	0.2533	Up-regulated
KEGG_INOSITOL_PHOSPHATE_METABOLISM	24	http://www.broadinstitute.org/gsea/msigdb/cards/KEGG_INOSITOL_PHOSPHATE_METABOLISM	-0.35907	-1.0177	0.225	0.258	Up-regulated
KEGG_COMPLEMENT_AND_COAGULATION_CASCADES	10	http://www.broadinstitute.org/gsea/msigdb/cards/KEGG_COMPLEMENT_AND_COAGULATION_CASCADES	-0.43597	-1.0043	0.235	0.2671	Up-regulated
KEGG_ALDOSTERONE_REGULATED_SODIUM_REABSORPTION	28	http://www.broadinstitute.org/gsea/msigdb/cards/KEGG_ALDOSTERONE_REGULATED_SODIUM_REABSORPTION	-0.33455	-1.0134	0.24	0.2705	Up-regulated
KEGG_RIBOSOME	23	http://www.broadinstitute.org/gsea/msigdb/cards/KEGG_RIBOSOME	-0.35444	-0.99627	0.246	0.2749	Up-regulated
KEGG_PORPHYRIN_AND_CHLOROPHYLL_METABOLISM	11	http://www.broadinstitute.org/gsea/msigdb/cards/KEGG_PORPHYRIN_AND_CHLOROPHYLL_METABOLISM	0.38993	0.94935	0.265	0.292	Down-regulated
KEGG_RIG_I_LIKE_RECEPTOR_SIGNALING_PATHWAY	18	http://www.broadinstitute.org/gsea/msigdb/cards/KEGG_RIG_I_LIKE_RECEPTOR_SIGNALING_PATHWAY	-0.36247	-0.97364	0.268	0.292	Up-regulated
KEGG_HEMATOPOIETIC_CELL_LINEAGE	16	http://www.broadinstitute.org/gsea/msigdb/cards/KEGG_HEMATOPOIETIC_CELL_LINEAGE	-0.36068	-0.94409	0.269	0.292	Up-regulated
KEGG_TYPE_I_DIABETES_MELLITUS	11	http://www.broadinstitute.org/gsea/msigdb/cards/KEGG_TYPE_I_DIABETES_MELLITUS	-0.38835	-0.93932	0.27	0.292	Up-regulated
KEGG_SYSTEMIC_LUPUS_ERYTHEMATOSUS	22	http://www.broadinstitute.org/gsea/msigdb/cards/KEGG_SYSTEMIC_LUPUS_ERYTHEMATOSUS	-0.33251	-0.9375	0.278	0.2982	Up-regulated
KEGG_B_CELL_RECEPTOR_SIGNALING_PATHWAY	41	http://www.broadinstitute.org/gsea/msigdb/cards/KEGG_B_CELL_RECEPTOR_SIGNALING_PATHWAY	-0.29327	-0.95991	0.294	0.3128	Up-regulated
KEGG_AUTOIMMUNE_THYROID_DISEASE	10	http://www.broadinstitute.org/gsea/msigdb/cards/KEGG_AUTOIMMUNE_THYROID_DISEASE	-0.40216	-0.92336	0.311	0.3283	Up-regulated
KEGG_STARCH_AND_SUCROSE_METABOLISM	12	http://www.broadinstitute.org/gsea/msigdb/cards/KEGG_STARCH_AND_SUCROSE_METABOLISM	0.34242	0.85713	0.315	0.3299	Down-regulated
KEGG_NUCLEOTIDE_EXCISION_REPAIR	12	http://www.broadinstitute.org/gsea/msigdb/cards/KEGG_NUCLEOTIDE_EXCISION_REPAIR	0.32539	0.82768	0.327	0.3371	Down-regulated
KEGG_SPHINGOLIPID_METABOLISM	10	http://www.broadinstitute.org/gsea/msigdb/cards/KEGG_SPHINGOLIPID_METABOLISM	-0.37933	-0.88278	0.325	0.3371	Up-regulated
KEGG_PEROXISOME	13	http://www.broadinstitute.org/gsea/msigdb/cards/KEGG_PEROXISOME	0.32866	0.82804	0.339	0.3468	Down-regulated
KEGG_RNA_DEGRADATION	15	http://www.broadinstitute.org/gsea/msigdb/cards/KEGG_RNA_DEGRADATION	-0.34538	-0.85736	0.352	0.3574	Up-regulated
KEGG_GLYCEROLIPID_METABOLISM	12	http://www.broadinstitute.org/gsea/msigdb/cards/KEGG_GLYCEROLIPID_METABOLISM	0.28716	0.70421	0.38	0.3829	Down-regulated
KEGG_ARGININE_AND_PROLINE_METABOLISM	14	http://www.broadinstitute.org/gsea/msigdb/cards/KEGG_ARGININE_AND_PROLINE_METABOLISM	-0.26353	-0.65991	0.479	0.479	Up-regulated
