# Supplementary material for: MiRSEA: Discovering the pathways regulated by dysfunctional MicroRNAs
Source: Oncotarget. 2016 Jul 26;7(34):55012–25. doi: 10.18632/oncotarget.10839 (PMC5342398; doi:10.18632/oncotarget.10839)
Supplement: Supplementary file 5 [file oncotarget-07-55012-s005.xls]

## Sheet: 3 KEGG_FOCAL_ADHESION miR.repor
Table S6. Detail information for each miRNA in the focal adhesion pathway
#	miRNA	LIST LOC	miRSCORE	RES	CORE_ENRICHMENT
1	hsa-miR-204	1	1.31	0.0749	YES
2	hsa-miR-133a	2	0.872	0.125	YES
3	hsa-miR-193a-3p	3	0.739	0.167	YES
4	hsa-miR-140-5p	4	0.668	0.206	YES
5	hsa-miR-610	5	0.649	0.243	YES
6	hsa-miR-338-3p	6	0.647	0.28	YES
7	hsa-miR-193b	7	0.61	0.315	YES
8	hsa-miR-137	8	0.533	0.345	YES
9	hsa-miR-339-5p	9	0.52	0.375	YES
10	hsa-miR-326	12	0.44	0.394	YES
11	hsa-miR-542-3p	15	0.375	0.41	YES
12	hsa-miR-139-5p	17	0.346	0.427	YES
13	hsa-miR-375	20	0.324	0.439	YES
14	hsa-miR-142-3p	22	0.306	0.453	YES
15	hsa-miR-372	23	0.304	0.471	YES
16	hsa-miR-29c	24	0.298	0.488	YES
17	hsa-miR-199b-5p	26	0.274	0.501	YES
18	hsa-miR-140-3p	27	0.271	0.516	YES
19	hsa-miR-1280	28	0.264	0.531	YES
20	hsa-miR-302d	29	0.256	0.546	YES
21	hsa-miR-22	34	0.22	0.546	YES
22	hsa-miR-423-5p	46	0.166	0.522	NO
23	hsa-miR-29b	47	0.162	0.532	NO
24	hsa-miR-503	58	0.149	0.51	NO
25	hsa-miR-15a	63	0.14	0.505	NO
26	hsa-miR-34a	65	0.137	0.51	NO
27	hsa-miR-1	76	0.121	0.486	NO
28	hsa-miR-138	90	0.107	0.453	NO
29	hsa-miR-377	102	0.093	0.425	NO
30	hsa-miR-195	106	0.0892	0.42	NO
31	hsa-miR-532-3p	108	0.0868	0.422	NO
32	hsa-miR-30a*	109	0.0848	0.427	NO
33	hsa-miR-429	122	0.0729	0.395	NO
34	hsa-miR-769-5p	125	0.0695	0.393	NO
35	hsa-miR-940	127	0.0634	0.393	NO
36	hsa-miR-126	128	0.0631	0.397	NO
37	hsa-miR-146a	138	0.0544	0.372	NO
38	hsa-miR-424	142	0.0515	0.366	NO
39	hsa-miR-16	147	0.0477	0.357	NO
40	hsa-miR-331-3p	148	0.0468	0.359	NO
41	hsa-miR-199a-5p	155	0.0411	0.343	NO
42	hsa-miR-17	156	0.0375	0.346	NO
43	hsa-miR-28-5p	163	0.0327	0.329	NO
44	hsa-miR-324-5p	165	0.0319	0.328	NO
45	hsa-miR-29a	170	0.0214	0.317	NO
46	hsa-miR-615-3p	181	0.0142	0.287	NO
47	hsa-miR-26a	187	0.0116	0.272	NO
48	hsa-miR-222	195	0.00656	0.251	NO
49	hsa-miR-125a-5p	200	0.00173	0.239	NO
50	hsa-miR-484	209	-0.00715	0.215	NO
51	hsa-miR-23b	214	-0.0102	0.204	NO
52	hsa-miR-494	228	-0.018	0.165	NO
53	hsa-miR-221	235	-0.0216	0.148	NO
54	hsa-miR-324-3p	240	-0.0266	0.137	NO
55	hsa-miR-342-3p	271	-0.0523	0.0483	NO
56	hsa-miR-7	274	-0.0566	0.0454	NO
57	hsa-miR-20a	278	-0.0605	0.0397	NO
58	hsa-miR-423-3p	287	-0.072	0.0194	NO
59	hsa-miR-125b	306	-0.0973	-0.0301	NO
60	hsa-miR-361-5p	310	-0.0993	-0.0335	NO
61	hsa-miR-181a	313	-0.104	-0.0337	NO
62	hsa-let-7a	315	-0.105	-0.0308	NO
63	hsa-miR-15b	317	-0.111	-0.0275	NO
64	hsa-miR-21	321	-0.118	-0.0299	NO
65	hsa-miR-107	337	-0.142	-0.0676	NO
66	hsa-let-7b	344	-0.151	-0.0773	NO
67	hsa-miR-128	356	-0.176	-0.101	NO
68	hsa-miR-455-3p	359	-0.185	-0.0963	NO
69	hsa-miR-146b-5p	360	-0.187	-0.0856	NO
70	hsa-let-7c	364	-0.21	-0.0828	NO
71	hsa-let-7d	369	-0.227	-0.082	NO
72	hsa-miR-214	371	-0.23	-0.0718	NO
73	hsa-miR-218	381	-0.27	-0.0838	NO
74	hsa-miR-155	388	-0.324	-0.0836	NO
75	hsa-miR-185	394	-0.358	-0.0784	NO
76	hsa-miR-1826	395	-0.361	-0.0576	NO
77	hsa-miR-92a	398	-0.376	-0.0422	NO
78	hsa-miR-421	402	-0.502	-0.0226	NO
79	hsa-miR-98	405	-0.554	0.00306	NO
